# Supplementary material for: A machine learning approach for identification of gastrointestinal predictors for the risk of COVID-19 related hospitalization
Source: PeerJ. 2022 Mar 21;10:e13124. doi: 10.7717/peerj.13124 (PMC8944335; doi:10.7717/peerj.13124)
Supplement: Supplemental Information 2 — 1- in the means of “true” or “present” 0- in the means of “negative” or “not present” [file peerj-10-13124-s002.csv]

id	gender	age	No_of_days_from_onset_of_the_symptoms	Dyspnoe	Cough	Fever	New_or_Worsened	Diarrhea	Abdominal_pain	Vomitus	Nausea	Anorexia	Pyrosis	Bloating	Constipation	O2_saturation	Xray_or_CT_confirmed_pneumonia	pO2_from_arterial_or_peripheal_blood	CRP	D_DIM	GMT	AST	ALT	ALP	Bilirubin	Recent_ATB_usage	Diabetes_Mellitus	Arterial_Hypertension	Admitted	ICU	Invasive_ventilation	Exitus_during_hospitalisation	chronic_liver_disease
1	female	42	6	1	1	1	1	1	0	1	0	0	0	0	0	100	1	11.82	21.3	NA	0.58	0.65	0.51	1.24	5.3	0	0	0	0	0	0	0	0
2	male	38	6	0	1	1	1	1	0	0	0	0	0	0	0	96	1	NA	9.4	NA	1.7	0.68	1.08	NA	6.9	0	0	1	0	0	0	0	0
3	female	59	7	0	0	1	0	0	0	0	0	0	0	0	0	96	1	8.28	90.3	NA	NA	1.49	0.99	NA	14.5	1	1	1	0	0	0	0	1
4	female	31	5	0	0	1	1	0	0	1	0	0	0	0	0	95	1	7.85	28	NA	0.36	0.42	0.26	NA	4.7	1	0	0	0	0	0	0	0
5	male	62	4	1	1	1	0	0	0	0	0	0	0	0	0	91	1	8.42	74.2	NA	NA	0.64	0.53	NA	13.2	0	0	1	0	0	0	0	0
6	male	65	7	1	1	1	0	0	0	0	0	0	0	0	0	92	1	9.92	51.5	1.1	NA	1.22	1.3	NA	7	0	1	1	1	1	0	1	0
7	female	64	6	1	0	1	1	1	0	1	0	0	0	0	0	96	1	4.29	14.6	0.95	2.09	2.09	1.41	1.19	16.2	0	1	1	1	1	1	1	1
8	male	43	8	0	1	1	1	0	0	1	0	0	0	0	0	NA	1	8.66	74	0.35	NA	0.84	0.93	NA	7.9	0	0	0	0	0	0	0	0
9	female	44	6	1	1	1	0	0	0	0	0	0	0	0	0	96	1	12.04	1.2	0.44	NA	1.12	1.4	NA	5.3	0	0	0	0	0	0	0	1
10	female	39	8	1	1	1	1	0	0	1	0	0	0	0	0	100	1	18.42	5.9	0.73	NA	0.44	0.24	NA	8.3	1	0	0	0	0	0	0	0
11	female	35	1	1	1	1	0	0	0	0	0	0	0	0	0	99	0	10.35	1.8	0.29	0.22	0.32	0.23	NA	8	0	0	0	0	0	0	0	0
12	female	81	2	1	1	0	0	0	0	0	0	0	0	0	0	82	1	6.97	91.7	1.32	NA	0.78	0.29	NA	9.1	0	0	1	1	1	0	1	0
13	male	48	14	0	1	0	0	0	0	0	0	0	0	0	0	95	1	9.27	51.6	NA	NA	1.31	3.2	NA	15.1	1	0	1	0	0	0	0	0
14	female	67	8	0	1	1	0	0	0	0	0	0	0	0	0	87	1	10.48	146.8	0.48	NA	0.68	0.4	NA	8.9	1	1	1	1	0	0	0	1
15	female	66	6	0	1	1	1	0	0	0	0	1	0	0	0	91	1	7.66	136.8	NA	0.69	1.08	0.73	0.7	7	1	0	1	1	0	0	0	0
16	female	45	9	1	1	1	1	1	1	0	1	0	0	0	0	98	0	7.7	19	0.43	0.38	0.47	0.41	0.95	8.4	1	0	0	0	0	0	0	0
17	female	43	6	0	0	1	1	1	0	1	0	1	0	0	0	99	0	12.85	9.8	NA	0.25	0.6	0.3	0.88	11	0	0	0	0	0	0	0	0
18	male	28	7	0	1	1	0	0	0	0	0	0	0	0	0	98	1	7.78	10.5	0.34	2.53	0.58	0.72	NA	10.2	1	0	0	1	0	0	0	0
19	female	57	9	0	1	0	1	0	0	1	0	1	0	0	0	97	0	NA	12.4	NA	0.57	0.4	0.35	1.46	20.3	0	0	1	0	0	0	0	0
20	male	61	17	1	1	1	0	0	0	0	0	0	0	0	0	93	1	12.35	42.4	1.01	0.64	0.9	0.77	0.65	14.5	0	0	1	1	0	0	0	1
21	female	49	7	1	1	1	0	0	0	0	0	0	0	0	0	93	1	10.06	106.7	NA	NA	0.73	0.28	NA	4	1	0	1	1	0	0	0	0
22	male	62	16	0	1	0	1	1	0	1	0	0	0	0	0	99	0	NA	3.8	NA	0.39	0.38	0.4	0.49	22.5	0	0	0	0	0	0	0	0
23	male	43	6	0	0	1	0	0	0	0	0	0	0	0	0	99	1	7.62	143.2	NA	0.87	0.6	0.38	1.03	6.7	0	0	0	0	0	0	0	0
24	male	61	7	1	1	1	1	0	0	0	0	1	0	0	0	81	1	6.89	199.2	0.64	NA	1.21	1.21	NA	9.3	1	1	1	1	1	0	0	1
25	female	42	7	1	1	1	0	0	0	0	0	0	0	0	0	99	1	14.23	5	0.33	NA	0.66	0.97	NA	7.4	0	0	0	0	0	0	0	0
26	male	67	12	1	1	1	1	0	0	0	0	1	0	0	0	85	0	10.77	24.3	0.47	NA	0.8	1.07	NA	26.1	0	1	1	0	0	0	0	0
27	female	51	11	0	1	1	1	0	1	0	0	0	0	0	0	97	1	NA	77.1	NA	0.27	0.79	0.28	1.3	8	0	0	0	1	0	0	0	0
28	female	52	14	0	0	1	1	1	0	1	0	0	0	0	0	96	1	NA	5.6	0.69	NA	0.53	0.69	NA	6.1	0	0	0	0	0	0	0	0
29	female	40	11	0	1	1	0	0	0	0	0	0	0	0	0	99	1	14.28	77.3	0.87	NA	3.03	4.63	NA	8.5	0	0	0	0	0	0	0	0
30	female	47	7	0	1	1	1	0	0	0	1	1	0	0	0	98	1	13.35	102	0.99	NA	0.41	0.27	NA	5.9	0	0	0	0	0	0	0	0
31	female	51	11	1	1	1	1	0	0	0	0	1	0	0	0	96	1	NA	83.1	NA	0.59	0.58	0.66	0.75	9.9	0	0	1	0	0	0	0	0
32	male	56	8	1	1	1	1	0	0	0	1	1	0	0	0	86	1	3.47	263.4	NA	4.12	2.5	1.37	2.67	9.9	1	0	0	1	0	0	0	0
33	female	22	4	1	0	0	1	0	0	0	1	0	0	0	0	99	0	10.62	1.9	NA	NA	0.31	0.14	NA	11.1	0	0	0	0	0	0	0	0
34	male	39	5	0	0	1	0	0	0	0	0	0	0	0	0	97	0	NA	115.2	NA	0.97	0.43	0.48	0.88	11.6	0	0	0	0	0	0	0	0
35	male	55	12	0	1	1	1	1	0	0	0	0	0	0	0	98	1	9.6	186.9	NA	1.49	0.59	0.55	NA	20.9	1	0	0	1	0	0	0	0
36	female	19	9	1	1	0	0	0	0	0	0	0	0	0	0	99	0	7.58	1.7	0.45	0.21	0.56	0.48	1.45	6.7	0	0	0	0	0	0	0	1
37	female	43	8	1	1	1	1	1	0	0	0	0	0	0	0	90	1	14.63	14.4	1.24	NA	0.42	0.31	NA	10.4	0	0	0	0	0	0	0	0
38	male	47	8	0	1	1	1	0	1	0	0	0	0	0	0	98	1	6.2	105.7	0.65	1.04	1.3	0.61	0.81	14.3	1	0	0	1	0	0	0	0
39	female	76	11	1	1	1	1	1	0	1	0	0	0	0	0	35	1	7.12	162.3	4.3	0.57	1.09	0.9	NA	7.5	0	1	1	1	1	0	1	0
40	female	63	4	0	1	0	1	0	0	1	0	0	0	0	0	91	1	7.38	165.5	NA	0.57	1.13	0.58	1.46	7.3	0	0	1	0	0	0	0	0
41	female	71	2	1	1	0	0	0	0	0	0	0	0	0	0	100	0	12.11	5.6	0.56	NA	0.52	0.42	NA	8.6	0	0	1	0	0	0	0	0
42	female	45	8	0	1	1	0	0	0	0	0	0	0	0	0	95	1	14.9	64.7	0.27	NA	0.32	0.33	NA	7.3	1	0	0	0	0	0	0	0
43	female	46	15	1	1	1	1	0	0	1	0	1	0	0	0	95	1	8.3	474.4	NA	3.02	0.49	0.65	2.53	10.4	1	0	1	1	0	0	0	0
44	female	65	11	0	1	1	0	0	0	0	0	0	0	0	0	81	1	7.93	81.5	NA	NA	0.86	0.7	NA	9.8	0	0	1	1	0	0	0	0
45	male	51	7	0	1	1	1	0	0	1	0	0	0	0	0	91	1	8.36	125.2	NA	NA	0.61	0.39	NA	14.4	0	0	0	0	0	0	0	0
46	female	55	10	1	1	1	1	0	0	1	0	1	0	0	0	96	1	8.66	38.7	0.28	NA	0.53	0.53	NA	6.2	1	0	1	0	0	0	0	0
47	female	60	17	1	1	1	0	0	0	0	0	0	0	0	0	96	1	11.68	34	16.25	NA	0.49	0.42	NA	7.5	0	0	0	0	0	0	0	0
48	male	37	10	1	0	1	1	0	1	0	0	0	0	0	0	94	1	13.9	0.8	0.36	NA	0.38	1.51	NA	9.8	0	0	0	0	0	0	0	0
49	female	67	4	1	0	1	1	0	0	0	1	0	1	0	0	94	1	13.04	139.5	1.41	2.49	0.76	0.46	2.9	8.8	0	1	1	1	0	0	0	0
50	male	48	7	0	0	0	0	0	0	0	0	0	0	0	0	97	1	12.25	1.9	0.25	NA	0.58	0.84	NA	8.9	0	0	0	0	0	0	0	0
51	female	53	5	0	0	1	1	0	0	0	0	1	0	0	0	90	1	8.84	24.8	NA	0.64	2.54	3.29	NA	11.1	0	1	1	0	0	0	0	1
52	male	54	7	1	1	1	1	0	0	0	0	1	0	0	0	94	1	8.55	66.7	0.94	2.13	0.62	0.63	NA	14.4	1	1	1	0	0	0	0	0
53	female	66	1	0	0	0	1	0	1	1	0	1	0	0	1	95	1	NA	60	0.63	1.53	2.22	1.19	1.58	11.5	1	0	1	0	0	0	0	0
54	female	64	8	0	1	1	0	0	0	0	0	0	0	0	0	97	1	10.82	23.3	0.54	NA	0.88	0.89	NA	7.1	1	0	1	0	0	0	0	0
55	male	21	2	0	1	1	0	0	0	0	0	0	0	0	0	99	0	9.07	0.5	0.38	NA	0.58	1.11	NA	8.3	0	0	0	0	0	0	0	0
56	male	45	5	1	1	0	0	0	0	0	0	0	0	0	0	95	1	7.95	22.8	0.46	3.11	1.01	1.22	NA	9.8	1	0	0	0	0	0	0	1
57	female	36	3	1	0	0	0	0	0	0	0	0	0	0	0	78	1	5.55	93.7	1.11	NA	1.77	0.87	NA	4.1	1	0	0	1	0	0	0	0
58	male	60	5	1	0	1	0	0	0	0	0	0	0	0	0	70	1	5.29	444.5	1.3	NA	0.57	0.75	NA	14.6	1	1	1	1	1	1	0	0
59	male	30	8	0	1	1	1	1	0	0	1	0	0	0	1	96	1	NA	24.3	0.43	0.52	0.6	0.26	NA	8.7	1	0	0	1	0	0	0	0
60	female	23	3	0	0	1	1	1	0	0	1	0	0	1	0	98	1	NA	88.8	NA	0.38	0.51	0.48	0.92	8.4	0	0	0	1	0	0	0	0
61	female	67	5	1	1	0	0	0	0	0	0	0	0	0	0	52	1	4.47	136.1	35.91	NA	1.36	1.22	NA	15.7	1	0	1	1	1	1	0	0
62	male	73	7	1	1	0	1	0	0	0	0	0	1	0	0	86	1	8.86	150	NA	NA	6.92	1.77	NA	11.5	0	1	1	1	1	1	1	0
63	male	50	5	1	1	1	1	1	0	0	0	0	0	0	0	98	1	8.98	2.8	NA	NA	0.7	0.53	NA	7.9	1	0	0	1	1	0	0	0
64	female	50	11	1	1	1	1	0	0	1	0	0	0	0	0	98	1	9.55	2	NA	NA	0.33	0.29	NA	5.5	1	0	0	0	0	0	0	0
65	female	68	10	1	1	0	0	0	1	0	0	0	0	1	0	94	1	7.42	58.1	1.08	NA	1.4	1.38	NA	8.4	1	0	1	1	0	0	0	0
66	female	58	2	1	0	1	1	0	0	0	1	0	0	1	0	95	1	8.48	5	0.58	NA	1.82	1.93	NA	6.8	0	1	1	1	0	0	0	1
67	female	78	5	0	1	0	1	1	0	0	1	0	0	0	0	98	1	NA	34.2	NA	3.3	0.68	0.56	1.22	21.2	0	0	1	1	0	0	0	0
68	male	49	8	0	1	1	0	0	0	0	0	0	0	0	0	95	1	9.18	14	0.39	NA	0.37	0.24	NA	10.6	0	0	0	0	0	0	0	0
69	male	57	10	1	1	1	1	1	0	1	1	0	0	0	0	84	1	7.19	212.3	NA	NA	0.97	0.74	NA	9.2	1	0	0	1	0	0	0	0
70	male	42	5	1	1	1	0	0	0	0	0	0	0	0	0	88	1	10.22	145.7	NA	NA	0.68	0.5	NA	10	1	0	0	1	0	0	0	0
71	male	50	8	0	1	1	0	0	0	0	0	0	0	0	0	94	1	NA	17.7	NA	NA	0.38	0.39	NA	12.4	1	0	0	0	0	0	0	0
72	male	55	7	1	0	1	1	1	0	0	0	0	0	0	0	85	1	8.02	98	0.43	NA	1.08	0.61	NA	9.6	1	0	0	1	1	1	0	0
73	male	40	9	1	1	1	1	0	0	0	1	1	0	0	0	84	1	7.47	43.7	0.71	NA	1.46	1.36	NA	8.2	1	0	0	1	1	0	0	0
74	male	55	5	1	1	1	0	0	0	0	0	0	0	0	0	95	1	9.59	37.3	NA	0.41	0.49	0.39	NA	18.4	0	0	1	0	0	0	0	0
75	male	69	6	0	1	0	1	0	0	0	0	1	0	0	0	87	1	7.03	116.8	112.48	0.21	0.63	0.49	NA	9.5	0	1	1	1	0	0	0	0
76	male	75	14	1	1	1	1	1	0	0	0	0	0	0	0	98	1	8.73	121.9	NA	0.99	0.82	1.34	1.36	13.8	0	1	1	1	0	0	0	0
77	female	33	4	1	1	1	0	0	0	0	0	0	0	0	0	99	1	15.1	22.3	0.67	NA	0.56	0.57	NA	9	0	0	0	0	0	0	0	0
78	male	85	1	1	1	1	0	0	0	0	0	0	0	0	0	88	1	8.17	123.7	0.35	NA	1.33	0.44	NA	18.8	0	1	1	1	0	0	1	0
79	female	48	11	1	1	1	1	0	0	0	0	1	0	0	0	91	1	10.65	86.3	0.54	0.6	0.69	0.59	NA	14.4	0	0	0	1	0	0	0	0
80	male	54	5	1	1	1	0	0	0	0	0	0	0	0	0	75	1	7.88	246.7	0.7	NA	2.39	0.96	NA	8	1	1	1	1	1	1	1	1
81	female	71	1	1	0	0	0	0	0	0	0	0	0	0	0	85	1	8.71	207.6	1.28	NA	0.81	0.55	NA	11.2	0	0	1	1	1	1	0	0
82	female	58	2	1	1	0	1	0	1	0	1	0	0	1	0	98	0	NA	0.7	0.31	0.35	0.29	0.27	1.55	10.1	0	0	1	0	0	0	0	0
83	male	50	12	1	1	1	0	0	0	0	0	0	0	0	0	95	1	10.4	163.7	0.62	NA	2.36	2.08	NA	9.6	1	0	0	0	0	0	0	1
84	male	59	4	1	1	1	1	1	1	0	1	0	0	0	0	97	1	5.91	22	NA	1.52	0.68	0.46	1.11	15.1	0	0	1	0	0	0	0	0
85	male	62	7	0	0	0	0	0	0	0	0	0	0	0	0	92	1	NA	85.4	NA	0.62	0.74	0.43	0.72	8.3	0	0	0	1	0	0	0	0
86	female	56	7	1	1	1	1	0	0	0	1	0	0	0	0	88	1	NA	127.6	0.58	0.97	0.83	0.61	1.34	14.8	0	0	1	1	0	0	0	1
87	female	43	10	0	1	1	0	0	0	0	0	0	0	0	0	95	1	9.9	116.1	0.51	NA	0.26	0.15	NA	5.7	1	0	0	0	0	0	0	0
88	female	47	5	1	1	0	0	0	0	0	0	0	0	0	0	95	1	8.27	78.8	0.78	NA	0.59	0.7	NA	4.9	1	0	0	0	0	0	0	0
89	female	47	2	1	1	1	0	0	0	0	0	0	0	0	0	98	1	NA	70.3	1.36	NA	0.41	0.36	NA	8.1	0	0	0	1	0	0	0	1
90	female	63	14	0	1	1	1	0	1	0	1	1	0	0	0	97	1	12.98	19.7	0.33	NA	0.74	0.46	NA	6.8	1	0	0	1	1	0	1	0
91	male	42	7	1	1	1	0	0	0	0	0	0	0	0	0	99	1	10.93	72.1	0.61	2.34	0.73	0.74	NA	17.2	1	0	0	0	0	0	0	0
92	female	59	7	1	1	1	1	0	0	0	1	0	0	1	0	85	1	6.64	141.7	0.84	NA	1.64	0.88	NA	9.5	1	0	1	1	1	0	0	0
93	male	52	4	0	1	1	0	0	0	0	0	0	0	0	0	96	1	9.05	32	1.88	NA	1.71	2.36	NA	7.5	1	0	1	1	1	1	0	0
94	female	48	10	1	1	1	1	1	0	1	1	1	0	1	0	96	1	9.51	39	1.37	0.28	0.45	0.26	NA	4.8	1	0	1	1	0	0	0	0
95	male	44	7	0	1	1	1	1	0	0	0	0	0	0	0	96	1	11.58	64	NA	3.1	1.59	2.59	1.05	8.2	1	0	0	0	0	0	0	0
96	female	58	10	1	1	1	1	0	0	0	0	1	0	0	0	97	1	10.31	105.1	0.91	NA	0.59	0.55	NA	9.2	0	0	0	0	0	0	0	0
97	male	62	4	0	1	0	1	0	0	0	0	1	0	0	0	96	1	8.47	87.8	0.92	NA	0.56	0.4	NA	15.7	0	1	1	1	0	0	1	0
98	female	67	8	1	1	1	1	1	1	0	0	1	0	0	0	93	1	10.75	145.3	1.11	1.21	0.63	0.51	NA	10.4	1	0	1	1	0	0	0	0
99	female	69	7	1	1	1	1	0	0	0	0	0	0	0	1	88	1	7.05	60.9	0.85	4.82	1.85	0.8	3.18	14	1	1	0	1	1	0	0	0
100	male	72	2	1	1	0	0	0	0	0	0	0	0	0	0	90	1	7.07	205.2	1.53	0.63	0.34	0.21	1.38	13	0	1	1	1	1	0	0	0
101	male	58	4	0	1	1	1	0	0	0	0	1	0	0	0	94	1	8.2	87.9	NA	NA	0.75	0.67	NA	8.8	1	0	1	0	0	0	0	0
102	male	45	10	0	1	1	0	0	0	0	0	0	0	0	0	89	1	7.38	58.8	NA	NA	0.98	0.79	NA	12.3	0	0	1	1	0	0	0	0
103	male	79	14	1	0	1	0	0	0	0	0	1	0	0	0	88	1	8.52	87.2	0.96	0.49	0.33	0.11	NA	8.6	1	0	1	0	0	0	0	0
104	male	41	9	1	1	1	1	1	0	0	0	0	0	1	0	82	1	7.96	142.2	0.84	7.46	3.23	2.5	NA	19.5	1	0	0	1	0	0	0	0
105	male	66	7	0	0	1	1	1	0	0	0	0	0	0	0	95	1	NA	197.1	NA	NA	0.69	0.8	NA	11.8	0	0	1	1	0	0	0	0
106	male	41	1	1	1	0	0	0	0	0	0	0	0	0	0	99	0	NA	34.6	NA	NA	0.44	0.71	NA	16.3	1	0	1	0	0	0	0	0
107	female	73	7	1	1	1	0	0	0	0	0	0	0	1	0	91	1	7.61	102.3	0.81	0.39	0.54	0.23	NA	21.4	1	1	1	1	0	0	0	0
108	female	50	3	1	1	1	1	0	0	0	1	0	0	0	0	95	1	9.15	19.4	0.35	NA	0.38	0.46	NA	5.7	1	0	1	0	0	0	0	0
109	male	48	10	0	1	1	1	0	0	0	0	1	0	0	0	100	1	NA	48.2	0.33	NA	0.41	0.34	NA	14.7	1	0	0	0	0	0	0	0
110	female	47	3	1	1	1	1	1	1	0	0	0	0	0	0	96	1	8.39	58.1	0.49	NA	0.52	0.18	NA	9.3	1	0	0	1	0	0	0	0
111	female	43	13	1	1	1	1	1	0	0	1	0	0	0	0	98	1	8.86	4.9	0.48	0.69	0.42	0.42	NA	6.5	1	0	0	0	0	0	0	0
112	female	72	14	0	1	1	1	1	0	0	1	0	0	0	0	89	1	9.12	168.9	NA	1.09	0.5	0.57	2.28	7.6	1	0	1	1	1	0	0	0
113	male	73	7	0	1	0	0	0	0	0	0	0	0	0	0	94	1	7.7	135.1	NA	NA	0.47	0.23	NA	6.9	0	1	1	1	1	0	1	0
114	male	80	3	1	1	1	0	0	0	0	0	0	0	0	0	59	1	3.6	360.8	1.37	1.17	0.91	0.4	NA	14.6	0	0	1	1	1	0	1	0
115	male	69	5	0	1	1	1	1	1	0	0	0	0	1	0	96	0	NA	36.9	0.77	0.72	0.9	0.77	2.13	8.9	0	0	0	1	0	0	0	0
116	male	56	7	1	1	1	1	0	0	0	0	0	0	0	1	94	1	9.78	83.3	NA	0.46	0.52	0.25	0.87	6.4	0	0	0	0	0	0	0	0
117	male	43	3	1	1	1	1	0	0	0	0	0	0	0	1	98	1	12.16	52.2	2.43	NA	0.32	0.75	NA	19.3	0	0	1	1	0	0	0	1
118	male	46	1	1	1	1	0	0	0	0	0	0	0	0	0	99	1	8.02	99	0.41	NA	0.43	0.27	NA	8.6	0	0	0	1	0	0	0	0
119	male	36	10	1	1	1	1	0	0	0	0	1	0	0	0	94	1	NA	64.6	0.88	NA	1.41	1.85	NA	8.9	1	0	0	1	0	0	0	0
120	male	71	4	1	1	0	1	1	0	0	0	0	0	1	0	94	0	8.13	73.5	0.4	0.51	0.69	0.58	0.76	14	1	1	1	1	0	0	0	0
121	female	67	2	0	1	0	0	0	0	0	0	0	0	0	0	96	0	8.37	7.4	NA	NA	0.5	0.44	NA	8.3	0	0	1	0	0	0	0	0
122	male	44	11	0	1	1	0	0	0	0	0	0	0	0	0	97	1	13.96	29.7	NA	NA	0.64	0.45	NA	11.2	1	0	0	0	0	0	0	0
123	male	55	12	1	1	0	0	0	0	0	0	0	0	0	0	84	1	6.87	160.5	1.8	2.01	0.87	0.83	NA	23	1	0	1	1	0	0	0	1
124	female	50	8	1	1	0	0	0	0	0	0	0	0	0	0	93	1	NA	51.3	0.96	0.7	0.94	0.78	NA	7.9	1	0	0	1	0	0	0	0
125	female	67	4	0	1	1	1	1	0	0	0	0	0	0	0	91	1	11.34	280.6	NA	1.73	0.74	0.7	NA	7.9	1	1	1	1	0	0	0	0
126	male	48	4	0	1	0	1	1	0	0	0	0	0	0	0	90	1	11.52	102.3	0.38	NA	0.71	0.33	NA	6.5	0	0	1	1	1	1	1	0
127	female	66	7	0	1	0	1	0	1	0	0	1	0	0	0	95	1	11.96	33.8	NA	0.53	0.54	0.4	1.16	10.2	0	0	0	0	0	0	0	0
128	female	79	12	1	1	1	1	1	1	0	1	0	0	0	0	96	1	8.87	117.3	2.36	NA	0.59	0.26	NA	8.6	1	0	1	1	0	0	0	1
129	male	52	6	1	1	1	1	1	1	0	0	0	0	0	0	89	1	8.68	101.5	0.48	8.05	1.21	1.31	1.07	14.6	0	0	1	1	0	0	0	1
130	female	30	1	1	1	0	0	0	0	0	0	0	0	0	0	99	0	14.45	4.2	NA	NA	0.36	0.38	NA	7.1	0	0	0	0	0	0	0	0
131	male	42	7	0	1	1	0	0	0	0	0	0	0	0	0	94	1	10.03	43.4	NA	NA	0.62	0.5	NA	7.1	0	0	0	0	0	0	0	0
132	male	45	9	0	1	1	1	1	0	0	0	1	0	0	0	94	1	8.77	110.1	NA	NA	0.88	0.96	NA	9.8	1	0	1	1	0	0	0	0
133	female	76	5	1	0	1	0	0	0	0	0	0	0	0	0	90	1	14.32	82.9	NA	0.66	0.66	0.45	NA	7.1	1	0	1	1	0	0	0	0
134	female	88	1	1	0	0	1	1	0	0	0	0	0	0	0	88	1	6.85	150.1	NA	0.2	0.34	0.16	NA	8	0	0	1	1	1	0	1	0
135	male	42	7	0	1	1	1	0	1	0	1	0	0	0	0	95	1	10.26	82.2	0.47	0.81	0.64	0.78	0.89	6.7	1	0	0	0	0	0	0	0
136	male	57	10	0	1	1	0	0	0	0	0	0	0	0	0	99	1	NA	125.9	0.72	NA	0.63	0.35	NA	9.8	0	0	0	0	0	0	0	0
137	male	49	10	1	1	1	0	0	0	0	0	0	0	0	0	98	1	NA	21.3	0.36	3.49	0.42	0.42	1.26	10.9	0	0	0	0	0	0	0	0
138	female	49	10	0	1	1	0	0	0	0	0	0	0	0	0	97	1	NA	56.4	0.74	0.23	0.41	0.18	NA	8.2	0	0	0	0	0	0	0	0
139	female	66	7	1	0	1	1	1	0	0	0	0	1	0	0	97	1	10.87	31.3	NA	0.46	0.49	0.39	NA	7.3	0	0	1	0	0	0	0	0
140	male	40	7	1	0	0	1	1	0	0	0	0	0	0	0	90	1	6.2	49.4	NA	NA	0.91	0.48	NA	9.1	1	0	0	1	0	0	0	0
141	male	36	9	1	1	1	0	0	0	0	0	0	0	0	0	94	1	NA	64.6	0.88	NA	1.41	1.85	NA	8.9	1	0	0	1	0	0	0	0
142	male	42	2	0	1	1	1	0	0	1	0	0	0	0	0	88	1	14.67	66.5	0.98	1.91	0.21	0.27	2.27	10	0	1	0	1	1	0	0	1
143	male	59	7	1	0	1	1	0	1	1	0	1	0	0	0	93	1	8.01	91.5	0.46	1.06	0.72	0.84	1.27	13	1	1	1	1	0	0	0	0
144	female	73	10	1	1	0	1	1	0	0	0	1	0	0	0	96	1	13.82	75.3	0.61	1.43	0.7	0.6	2.07	13.9	1	1	1	1	0	0	0	0
145	male	72	1	1	1	1	1	0	0	0	0	1	0	0	0	87	1	8.23	79.5	NA	0.36	0.88	0.38	1.47	12	0	0	0	1	1	0	1	0
146	female	76	8	1	1	1	1	1	0	0	0	0	0	0	0	97	1	10.34	23.4	0.9	NA	0.57	0.32	NA	4.8	1	0	1	1	0	0	0	1
147	female	60	14	1	1	0	1	1	0	0	1	0	0	0	0	86	1	22.59	185.5	24.35	0.73	0.71	0.85	NA	6.7	1	0	0	1	0	0	0	0
148	female	34	21	1	0	1	0	0	0	0	0	0	0	0	0	96	0	NA	4.1	0.2	NA	0.32	0.22	NA	9.1	1	0	0	0	0	0	0	0
149	male	48	10	1	1	1	1	1	0	0	0	1	0	0	0	90	1	8.11	139.3	NA	NA	1.41	1.52	NA	8.2	1	0	0	1	0	0	0	0
150	male	55	6	1	1	1	1	0	0	0	0	1	0	0	0	92	1	7.42	198.4	0.54	NA	0.92	0.77	NA	9.1	1	0	0	1	0	0	0	0
151	female	55	9	1	1	0	1	1	0	1	0	1	0	0	0	87	1	6.51	93.3	1.04	1.25	1.27	1.69	NA	9.8	1	0	1	1	1	0	0	0
152	female	69	12	0	1	1	0	0	0	0	0	0	0	0	0	99	1	NA	18.5	6.93	NA	0.33	0.16	NA	18.3	0	0	1	0	0	0	0	0
153	female	58	8	0	1	1	1	1	0	0	0	0	1	1	0	98	1	NA	3.7	0.3	NA	0.93	1.15	NA	4.5	1	0	0	0	0	0	0	0
154	male	77	1	1	0	0	0	0	0	0	0	0	0	0	0	100	0	9.18	30.2	NA	NA	0.65	0.35	NA	122.7	1	1	1	1	1	0	1	1
155	female	35	2	1	1	1	1	0	0	0	1	1	0	0	0	93	1	7.62	121.6	0.38	1.47	0.54	0.45	1.31	7.1	1	0	0	1	0	0	0	0
156	male	71	10	1	1	0	1	1	0	0	0	0	0	0	0	94	1	10.12	94.8	0.29	NA	0.76	0.49	NA	10.5	0	1	1	0	0	0	0	0
157	male	39	7	0	1	1	0	0	0	0	0	0	0	0	0	98	1	NA	67.2	NA	NA	0.36	0.34	NA	9.1	1	0	0	0	0	0	0	0
158	male	37	3	1	1	0	0	0	0	0	0	0	0	0	0	96	1	9.79	47.3	0.39	NA	0.79	0.86	NA	6.9	1	0	1	0	0	0	0	0
159	male	61	9	0	1	1	0	0	0	0	0	0	0	0	0	98	1	7.75	23.8	0.53	3.06	0.87	1.07	NA	7.5	1	0	1	0	0	0	0	0
160	male	45	15	0	1	1	0	0	0	0	0	0	0	0	0	96	0	9.63	3.2	0.31	NA	0.56	1.03	NA	17.2	1	0	1	0	0	0	0	0
161	male	38	4	1	1	1	1	1	0	0	0	0	0	0	0	84	1	7.3	182.6	1.24	NA	1.01	0.61	NA	9.1	0	0	0	1	0	0	0	0
162	male	65	14	1	1	1	1	1	0	0	0	0	0	0	0	94	1	12.3	62.5	1.08	NA	1.14	1.58	NA	8.8	1	1	1	0	0	0	0	0
