# Supplementary material for: A machine learning approach for identification of gastrointestinal predictors for the risk of COVID-19 related hospitalization
Source: PeerJ. 2022 Mar 21;10:e13124. doi: 10.7717/peerj.13124 (PMC8944335; doi:10.7717/peerj.13124)
Supplement: Supplemental Information 3 — 1- in the means of “true” or “prsenet” 0- in the means of “negative” or “not present” [file peerj-10-13124-s003.csv]

id	age	gender	Fever	Cough	Weakness	Cold	Contact	Other	New_or_Worsened	Diarrhea	Constipation	Abdominal_pain	Bloating	Nausea	Pyrosis	Long_term_PPI_usage
1	60	male	0	0	0	0	1	0	0	0	0	0	0	0	0	0
2	18	female	0	0	0	0	1	0	0	0	0	0	0	0	1	1
3	23	male	0	0	0	0	1	0	0	0	0	0	0	0	0	0
4	36	male	0	0	0	0	1	0	0	0	0	0	0	0	0	0
5	53	male	0	0	1	0	0	0	1	1	0	0	0	0	0	0
6	52	female	0	0	0	0	1	0	0	0	0	0	0	0	1	0
7	19	female	0	0	0	0	1	0	0	0	0	0	0	0	0	0
8	45	female	0	0	0	0	1	0	0	0	0	0	0	0	0	1
9	36	NA	0	0	1	1	0	0	0	0	0	0	0	0	0	0
10	58	female	0	0	0	0	1	0	0	0	0	0	0	0	0	1
11	55	female	0	0	0	0	1	0	0	0	0	0	0	0	0	0
12	47	male	0	1	1	1	0	0	0	1	0	0	1	0	1	0
13	43	male	0	0	0	0	1	0	0	0	0	0	0	0	0	0
14	30	NA	0	1	0	1	0	0	1	0	0	1	0	0	0	0
15	41	male	0	0	0	0	1	0	0	0	0	0	0	0	0	0
16	42	female	0	0	0	0	1	0	0	0	0	0	0	0	0	0
17	18	female	0	0	0	0	1	0	0	0	0	0	0	0	0	0
18	35	male	0	0	0	0	1	0	0	0	0	0	0	0	0	0
19	18	female	0	0	0	0	1	0	0	0	0	0	0	1	0	0
20	32	female	0	1	0	0	0	0	0	0	0	0	0	1	0	0
21	NA	NA	0	1	1	1	0	1	1	0	1	1	1	0	0	0
22	51	NA	0	0	0	0	1	0	0	0	0	0	0	0	0	0
23	55	female	0	0	0	0	0	1	0	0	0	0	0	0	0	1
24	50	female	0	0	0	0	1	0	0	0	0	0	0	0	0	0
25	28	NA	0	0	0	0	1	0	0	0	0	0	0	0	0	0
26	26	male	0	0	0	0	1	0	0	0	0	0	0	0	0	0
27	65	female	0	0	0	0	1	0	0	0	0	0	0	0	0	0
28	26	male	0	0	0	1	0	0	0	0	0	0	0	0	0	0
29	22	female	0	0	0	0	1	0	0	0	0	0	0	0	0	0
30	46	male	0	0	0	0	1	0	0	0	0	0	0	0	0	0
31	52	female	0	0	0	0	1	0	0	0	0	0	0	0	0	0
32	36	female	0	0	0	0	1	0	0	0	0	0	1	0	0	0
33	49	male	0	0	0	0	1	0	0	0	0	0	0	0	0	0
34	44	female	0	0	0	0	1	0	0	0	0	0	0	0	0	0
35	36	male	0	0	0	0	1	0	0	0	0	0	1	0	0	0
36	42	female	0	0	0	0	1	0	0	0	0	0	0	0	0	0
37	49	female	0	0	0	0	1	0	0	0	0	0	0	0	0	0
38	50	male	0	0	0	0	1	0	0	0	0	0	0	0	0	0
39	33	male	0	0	1	1	0	0	1	0	0	0	0	1	1	0
40	22	female	1	0	1	0	0	0	1	0	0	1	0	0	0	0
41	30	male	0	0	0	0	1	0	1	0	0	1	0	0	0	1
42	49	female	0	0	1	0	0	0	1	0	0	0	1	0	0	0
43	41	female	0	1	1	1	0	0	0	0	0	0	0	0	0	0
44	32	female	1	0	1	0	0	0	0	0	0	0	0	1	0	0
45	53	female	0	0	1	0	0	0	1	0	0	1	1	1	0	0
46	25	female	0	1	1	1	0	0	1	0	0	0	0	1	0	0
47	65	female	0	0	0	0	1	0	0	0	0	0	0	0	0	0
48	65	male	0	0	0	0	0	1	0	0	0	0	0	0	0	0
49	24	female	0	0	0	0	1	0	0	0	0	0	0	0	0	0
50	29	male	0	0	0	1	0	0	0	0	0	0	0	0	0	0
51	23	female	0	1	0	1	0	0	0	0	0	0	0	0	0	0
52	27	female	0	0	0	0	1	0	0	0	0	0	0	0	0	0
53	48	female	0	0	0	0	1	0	0	0	0	0	0	0	0	0
54	39	male	0	0	0	0	1	0	0	0	0	0	0	0	0	0
55	22	male	0	0	1	1	0	0	1	1	0	0	0	0	1	0
56	58	male	0	1	0	1	0	0	0	0	0	0	0	0	0	0
57	18	male	0	0	0	0	0	1	0	0	0	0	0	0	0	0
58	55	male	0	0	0	0	1	0	0	0	0	0	0	0	0	0
59	38	female	0	0	0	0	1	0	0	0	0	0	0	0	0	0
60	64	male	0	0	0	1	0	0	0	0	0	0	0	0	0	0
61	63	female	0	1	0	1	0	0	1	0	0	0	1	0	0	0
62	36	female	0	0	0	0	1	0	0	0	0	0	0	0	0	0
63	19	female	1	0	1	1	0	0	1	1	0	1	0	0	0	0
64	26	male	1	0	1	0	0	0	1	1	1	0	0	0	0	0
65	42	female	0	0	1	1	0	0	1	0	0	0	0	1	0	0
66	39	male	0	0	0	0	0	1	0	0	0	0	0	0	0	0
67	26	male	0	0	0	0	0	1	0	0	0	0	0	0	0	0
68	35	female	0	0	0	0	0	1	0	0	0	0	0	0	0	0
69	61	female	0	0	0	0	1	0	0	0	0	0	0	0	0	0
70	36	female	0	0	0	0	0	1	0	0	0	0	0	0	0	0
71	42	female	0	0	0	0	0	1	1	0	0	1	0	0	0	1
72	34	female	0	0	0	0	0	1	0	0	0	0	0	0	0	0
73	33	female	0	0	0	0	0	1	0	0	0	0	0	0	0	0
74	51	female	0	0	0	0	0	1	0	0	0	0	0	0	0	0
75	43	female	0	0	0	0	0	1	0	0	0	0	1	0	0	0
76	64	female	0	0	0	0	0	1	0	0	0	0	0	0	0	0
77	26	female	0	0	0	0	1	0	0	0	0	0	0	0	0	0
78	18	female	0	0	0	0	0	1	0	0	0	0	0	0	0	0
79	25	female	0	0	0	0	0	1	0	0	0	0	0	0	0	0
80	67	male	0	0	0	0	1	0	0	0	0	0	0	0	0	0
81	18	female	0	0	0	0	1	0	1	0	0	1	0	1	0	0
82	44	male	0	0	0	0	1	0	0	0	0	0	0	0	0	0
83	65	male	0	0	0	0	0	1	0	0	0	0	0	0	0	0
84	42	male	0	0	0	0	1	0	1	1	0	0	0	0	0	0
85	48	female	0	0	0	0	1	0	0	0	0	0	0	0	0	0
86	57	female	0	0	0	0	1	0	0	0	0	0	0	0	0	0
87	23	female	0	0	0	0	1	0	0	0	0	0	0	0	0	0
88	45	female	0	0	0	0	1	0	0	0	0	0	0	0	0	0
89	21	male	0	0	0	0	1	0	1	1	0	0	0	0	0	0
90	46	female	0	0	0	0	1	0	0	0	0	0	0	0	0	0
91	58	female	0	0	0	0	1	0	0	0	0	0	0	0	0	0
92	61	female	0	0	0	0	1	0	0	0	0	0	0	0	0	0
93	55	female	0	0	0	0	1	0	0	0	0	0	0	0	0	1
94	58	male	0	0	0	0	1	0	0	0	0	0	0	0	0	0
95	70	female	0	0	0	0	1	0	0	0	0	0	0	0	0	1
96	NA	female	0	0	0	0	1	0	1	0	0	0	0	0	1	0
97	26	female	1	1	1	1	0	0	1	1	0	0	1	0	1	0
98	26	male	0	0	0	0	1	0	0	0	0	0	0	0	0	0
99	36	female	0	0	0	0	1	0	0	0	0	0	0	0	0	0
100	37	male	0	0	0	0	1	0	0	0	0	0	0	0	0	0
101	35	female	0	0	0	0	1	0	0	0	0	0	0	0	0	0
102	27	female	0	0	0	0	1	0	0	0	0	0	0	0	0	0
103	58	female	0	0	0	0	1	0	0	0	0	0	0	0	0	0
104	42	male	0	0	0	0	1	0	0	0	0	0	0	0	0	0
105	41	male	0	0	0	0	1	0	0	0	0	0	0	0	0	0
106	76	male	0	0	0	0	0	1	0	0	0	0	0	0	0	0
107	70	female	0	0	0	0	1	0	0	0	0	0	0	0	0	0
108	36	female	0	0	0	0	1	0	0	0	0	0	0	0	0	0
109	46	female	0	0	0	0	1	0	0	0	0	0	0	0	0	0
110	43	female	0	0	0	0	1	0	0	0	0	0	0	1	1	0
111	70	female	0	0	0	0	1	0	0	0	0	0	0	0	0	0
112	35	male	0	0	0	0	1	0	0	0	0	0	0	0	0	0
113	37	male	0	0	0	0	0	1	0	0	0	0	0	0	0	0
114	42	female	0	0	0	0	1	0	0	0	0	0	0	0	0	0
115	50	female	0	0	0	1	0	0	0	1	0	0	0	0	0	1
116	38	female	0	0	0	0	1	0	0	0	0	0	0	0	0	0
117	40	male	0	0	0	0	0	1	0	0	0	0	0	0	0	0
118	22	male	0	0	0	0	1	0	0	0	0	0	0	0	0	0
119	57	female	0	0	0	0	1	0	0	0	0	0	0	0	0	0
120	50	female	0	0	0	0	1	0	0	0	0	0	0	0	0	0
121	22	female	0	0	0	0	1	0	0	0	0	0	0	0	0	0
122	45	male	0	0	0	0	1	0	0	0	0	0	1	0	0	0
123	36	female	0	0	0	0	1	0	0	0	0	1	1	1	0	0
124	44	male	0	0	0	0	1	0	0	0	0	0	0	0	0	0
125	38	female	0	0	0	0	1	0	0	0	0	0	0	0	0	0
126	34	female	0	0	0	0	0	1	0	0	0	0	0	0	0	0
127	35	female	0	0	0	0	1	0	0	0	0	0	0	0	0	0
128	27	female	0	0	0	0	1	0	0	0	0	0	0	0	0	0
129	47	female	0	0	0	0	1	0	0	0	0	0	0	0	0	0
130	47	male	0	0	0	0	1	0	0	0	0	0	0	0	0	0
131	49	male	0	0	0	1	0	0	0	0	0	0	0	0	0	0
132	40	male	0	0	0	0	1	0	0	0	0	0	0	0	0	0
133	44	female	0	0	0	0	1	0	0	0	0	0	0	0	0	0
134	31	male	0	0	0	0	1	0	0	0	0	0	0	0	0	0
135	59	female	0	0	0	0	1	0	0	0	0	0	0	0	0	1
136	42	male	0	0	0	0	1	0	0	0	0	0	0	0	0	0
137	46	female	0	0	0	0	1	0	0	0	0	0	0	0	0	0
138	32	male	0	0	0	0	0	1	0	0	0	0	0	0	0	0
139	35	female	0	0	0	0	1	0	1	1	0	1	0	0	1	0
140	55	female	0	0	0	0	1	0	0	0	0	0	0	0	0	1
141	27	female	0	0	0	0	0	1	1	0	1	0	1	0	0	0
142	37	male	0	0	0	0	1	0	0	0	0	0	0	0	0	0
143	26	male	0	0	0	0	1	0	0	0	0	0	0	0	0	0
144	21	male	0	0	0	0	1	0	0	0	0	0	0	0	0	0
145	46	female	0	0	0	0	1	0	1	0	1	0	0	0	0	0
146	34	male	0	0	0	0	1	0	0	0	0	0	0	0	0	0
147	57	female	0	0	0	0	1	0	0	0	0	0	0	0	0	0
148	64	male	0	0	0	0	1	0	0	0	0	0	0	0	0	0
149	26	female	0	0	0	0	1	0	0	0	0	0	0	0	1	0
150	38	male	0	0	0	0	1	0	0	0	0	0	0	0	0	0
151	64	male	0	0	0	0	1	0	0	0	0	0	0	0	0	0
152	64	female	0	0	0	0	1	0	0	0	0	0	1	0	0	0
153	49	male	0	0	0	0	1	0	0	0	0	0	0	0	0	0
154	43	female	0	0	0	0	1	0	0	0	0	0	0	0	0	0
155	48	female	0	0	0	0	1	0	0	0	0	0	0	0	0	0
156	21	female	0	0	0	0	1	0	0	0	0	0	0	0	0	0
157	25	male	0	0	0	0	0	1	0	0	0	0	0	0	0	0
158	50	male	0	0	0	0	1	0	0	0	0	0	0	0	0	0
159	25	female	0	0	1	0	0	0	1	1	0	0	0	0	0	0
160	37	female	0	0	0	0	1	0	0	0	0	0	0	0	0	0
161	47	female	0	0	0	0	1	0	0	0	0	0	0	0	0	0
162	18	male	0	0	0	0	1	0	1	0	0	1	0	0	0	0
163	41	male	0	0	0	0	1	0	1	0	0	0	0	0	1	1
164	54	male	0	0	0	0	1	0	0	0	1	0	0	0	0	0
165	41	female	0	0	0	0	1	0	0	0	0	0	0	0	0	0
166	39	male	0	1	0	1	0	0	0	0	0	0	0	0	0	0
167	34	female	0	0	0	0	1	0	0	0	0	0	0	0	0	0
168	50	female	0	0	0	0	1	0	1	0	0	1	0	0	0	0
169	33	male	1	0	1	0	0	0	1	1	0	0	0	1	0	0
170	36	female	0	0	0	0	1	0	0	0	0	0	0	0	0	0
171	45	male	0	0	0	0	1	0	0	0	0	0	0	0	0	0
172	18	male	0	0	0	0	1	0	0	0	0	0	0	0	0	0
173	51	male	0	0	0	0	1	0	0	0	0	0	0	0	0	0
174	43	male	0	0	0	0	0	1	0	0	0	0	0	0	0	0
175	50	female	0	0	0	0	1	0	0	0	0	0	0	0	0	0
176	51	female	0	0	0	1	0	0	0	0	0	0	0	0	0	0
177	37	female	0	0	0	0	1	0	0	0	0	0	0	0	0	0
178	41	female	0	0	1	0	0	0	0	0	0	0	0	0	0	0
179	42	male	0	0	0	0	1	0	0	0	0	0	0	0	0	0
180	30	female	0	0	0	0	1	0	0	0	0	0	0	0	0	0
181	23	female	0	0	0	0	1	0	0	0	0	0	1	0	0	0
182	50	male	0	0	0	0	1	0	0	0	0	0	0	0	0	0
183	21	female	0	0	0	0	1	0	0	0	0	0	0	0	0	0
184	52	female	0	0	0	0	1	0	0	0	0	0	0	0	0	0
185	59	female	0	0	0	0	1	0	0	0	0	0	0	0	0	0
186	46	female	0	0	0	0	1	0	0	0	0	0	0	0	0	0
187	59	male	0	0	0	0	1	0	0	0	0	0	0	0	0	0
188	55	female	0	0	0	0	1	0	0	0	0	0	1	0	0	1
189	46	male	0	0	0	0	1	0	0	0	0	0	0	0	0	0
190	33	female	0	1	1	0	0	0	1	1	0	0	0	0	0	0
191	29	female	0	0	0	0	1	0	0	0	0	0	0	0	0	0
192	40	male	0	0	0	0	1	0	0	0	0	0	0	0	0	0
193	30	female	0	1	0	1	0	0	0	0	0	0	0	0	0	0
194	34	female	1	0	0	1	0	0	1	0	0	0	0	0	1	0
195	29	female	0	0	0	0	1	0	0	0	0	0	0	0	0	0
196	26	male	0	0	0	0	1	0	0	0	0	0	0	0	0	0
197	31	male	0	0	0	0	0	1	0	0	0	0	0	0	0	0
198	22	female	0	0	0	0	1	0	0	0	0	0	0	0	0	0
199	43	male	0	0	0	0	0	1	0	0	0	0	0	0	0	0
200	18	female	0	0	0	0	1	0	0	0	0	0	0	0	0	0
201	55	female	0	0	0	0	1	0	0	0	0	0	0	0	0	0
202	42	female	0	0	0	0	1	0	0	0	0	0	0	0	0	0
203	57	female	0	0	0	0	0	1	0	0	0	0	0	0	1	1
204	57	female	0	0	0	0	1	0	0	0	0	0	0	0	0	0
205	22	male	0	0	0	0	1	0	0	0	0	0	0	0	0	0
206	43	female	0	0	0	0	1	0	0	0	0	0	0	0	0	0
207	46	male	0	0	0	0	1	0	0	0	0	0	0	0	0	0
208	41	male	0	0	0	0	1	0	1	0	0	1	0	0	0	0
209	19	male	0	0	0	0	1	0	0	0	0	0	0	0	0	0
210	40	female	0	0	0	0	1	0	0	0	0	0	1	1	1	1
211	38	female	0	0	0	0	1	0	0	0	0	0	0	0	0	0
212	43	male	0	0	0	0	1	0	0	0	0	0	0	0	0	0
213	53	female	0	1	0	1	0	0	1	0	0	1	0	0	0	0
214	30	male	0	0	0	0	1	0	0	0	0	0	0	0	0	0
215	44	female	0	0	0	0	0	1	0	0	0	0	0	0	0	0
216	51	female	0	0	0	0	1	0	0	0	0	0	0	0	0	0
217	70	female	0	0	0	0	1	0	0	0	0	0	0	0	0	0
218	31	female	0	0	0	0	1	0	0	0	0	0	0	0	0	0
219	19	female	0	0	0	0	1	0	0	0	0	0	0	0	0	0
220	56	female	0	0	0	0	0	1	0	0	0	0	0	0	0	1
221	51	male	0	0	0	0	1	0	0	0	0	0	0	0	0	0
222	61	female	0	0	0	0	1	0	0	0	0	0	0	0	0	0
223	31	female	0	0	0	0	1	0	1	1	0	0	0	0	0	0
224	53	male	0	0	0	0	1	0	0	0	0	0	0	0	0	0
225	55	female	0	0	0	0	0	1	0	0	0	0	0	0	0	0
226	37	female	0	0	1	1	0	0	1	1	0	0	0	0	0	0
227	63	female	0	0	0	0	1	0	0	0	0	0	0	0	0	0
228	48	male	0	0	0	0	1	0	0	0	0	0	0	0	0	0
229	31	female	0	0	0	0	1	0	0	0	0	0	0	0	0	0
230	48	female	0	0	0	0	1	0	0	0	0	1	0	0	0	1
231	62	female	0	0	0	0	1	0	0	0	0	0	0	0	0	0
232	19	male	1	0	0	0	0	0	0	0	0	0	0	0	0	0
233	19	male	0	0	0	0	1	0	0	0	0	0	0	0	0	0
234	34	female	0	0	0	0	1	0	0	0	0	0	0	0	0	0
235	NA	male	0	0	0	0	1	0	0	0	0	0	0	0	0	0
236	47	male	0	0	0	0	0	1	0	0	0	0	0	0	0	0
237	54	female	0	0	0	0	1	0	0	0	0	0	0	0	0	0
238	26	female	0	0	0	0	1	0	0	0	0	0	0	0	0	0
239	19	female	1	0	0	0	0	0	0	0	0	0	0	0	0	0
240	16	male	0	0	0	0	1	0	0	0	0	0	0	0	0	0
241	45	female	0	1	1	1	0	0	1	0	0	1	0	1	0	0
242	55	male	0	0	1	1	0	0	0	0	0	0	1	0	0	1
243	33	female	0	0	0	0	1	0	0	0	0	0	0	0	0	0
244	18	female	0	0	0	0	1	0	1	1	0	0	1	1	0	0
245	51	female	1	0	0	0	0	0	1	1	0	0	0	0	0	0
246	22	male	0	0	1	0	0	0	0	0	0	0	0	0	0	0
247	41	male	0	1	1	1	0	0	0	0	0	0	0	0	0	0
248	33	male	0	0	0	0	1	0	0	0	0	0	0	0	0	0
249	21	male	0	0	0	0	1	0	0	0	0	0	0	0	0	0
250	41	male	0	0	0	1	0	0	0	0	0	0	0	0	0	0
251	54	male	0	0	0	0	1	0	0	0	0	0	0	0	0	1
252	33	male	0	0	0	0	1	0	0	0	0	0	0	0	0	0
253	46	female	0	0	0	0	1	0	1	0	0	0	1	1	0	0
254	69	female	0	0	0	1	0	0	0	0	0	0	0	0	0	1
255	47	male	0	0	0	0	1	0	0	0	0	0	0	0	0	0
256	29	female	0	0	0	0	1	0	0	0	0	0	0	0	0	1
257	47	male	0	0	0	0	1	0	0	0	0	0	0	0	0	0
258	44	male	0	0	0	0	1	0	0	0	0	0	0	0	0	0
259	45	male	0	0	0	0	1	0	1	1	0	0	0	0	0	0
260	49	male	0	0	0	0	1	0	0	0	0	0	0	0	0	1
261	46	female	0	0	0	0	0	1	0	0	0	0	0	0	0	0
262	34	male	1	1	1	1	0	0	0	0	0	0	0	0	0	0
263	60	female	0	0	0	0	0	1	0	0	0	0	0	0	0	0
264	19	male	0	0	0	0	1	0	0	0	0	0	0	0	0	0
265	19	female	0	0	0	0	1	0	0	0	0	0	0	0	0	0
266	48	female	0	0	0	0	1	0	0	0	0	0	0	0	0	0
267	49	male	0	0	0	0	0	1	0	0	0	0	0	0	0	0
268	64	female	0	0	0	0	0	1	0	0	0	0	0	0	0	0
269	64	male	0	0	0	0	0	1	0	0	0	0	0	0	0	0
270	26	male	0	0	0	0	0	1	0	0	0	0	0	0	0	0
271	NA	male	0	0	0	0	1	0	0	0	0	0	0	0	0	0
272	43	male	0	0	0	0	1	0	1	0	0	0	0	0	1	0
273	44	male	0	0	0	0	0	1	1	1	0	0	1	0	0	0
274	48	female	1	0	0	0	0	0	1	0	1	0	0	0	0	0
275	50	female	0	0	0	0	1	0	0	0	0	0	0	0	0	0
276	40	male	0	0	0	0	1	0	1	1	0	0	0	0	0	0
277	23	male	0	1	0	0	0	0	1	1	0	1	0	1	1	1
278	28	male	0	0	0	0	1	0	0	0	0	0	0	0	0	0
279	34	female	1	1	1	0	0	0	0	0	0	0	0	0	0	0
280	39	male	0	1	0	0	0	0	0	0	0	0	0	0	0	0
281	33	female	0	0	0	0	1	0	0	0	0	0	0	0	0	0
282	25	female	0	0	0	0	0	0	0	0	0	0	0	0	0	0
283	51	male	0	0	0	0	0	1	0	0	0	0	0	0	0	0
284	42	female	0	0	0	0	0	1	0	0	0	0	0	0	0	0
285	37	female	1	0	1	0	0	0	1	0	0	0	0	1	0	0
286	18	male	1	0	1	1	0	0	1	1	0	0	0	1	0	0
287	32	female	0	0	0	0	1	0	0	0	0	0	0	0	0	1
288	25	male	0	0	0	1	0	0	0	0	0	0	0	0	0	0
289	51	female	0	0	0	0	1	0	0	0	0	0	0	0	0	1
290	45	male	0	0	0	0	1	0	0	0	0	0	0	0	0	1
291	60	female	0	0	0	0	1	0	0	0	0	0	0	0	0	0
292	31	female	0	0	0	0	1	0	0	0	0	0	0	0	0	0
293	40	female	0	0	0	0	1	0	0	1	0	0	0	0	0	0
294	67	female	0	0	0	0	1	0	0	0	0	0	0	0	0	1
295	40	male	0	0	0	0	0	1	0	0	0	0	0	0	0	0
296	31	male	0	0	0	0	1	0	1	1	0	0	0	0	0	0
297	56	female	0	0	0	0	1	0	0	0	0	0	0	0	0	0
298	55	female	0	0	0	0	1	0	0	0	0	0	0	0	0	0
299	26	female	0	1	1	1	0	0	0	0	1	1	1	1	0	0
300	53	female	0	0	0	0	1	0	0	0	0	0	0	0	0	1
301	42	female	0	0	0	0	1	0	0	0	0	0	1	0	0	0
302	54	female	0	0	0	0	1	0	0	0	0	0	0	0	0	0
303	55	male	0	0	0	0	0	1	0	0	0	0	0	0	0	0
304	77	male	1	0	0	0	0	0	0	0	0	0	0	0	0	0
305	48	female	1	0	1	0	0	0	0	0	0	0	1	0	0	0
306	48	female	0	0	0	0	1	0	0	0	0	0	0	0	0	0
307	28	male	0	0	0	0	0	1	0	0	0	0	0	0	0	0
308	61	male	0	0	0	0	1	0	0	0	0	0	0	0	0	0
309	NA	female	0	0	0	0	1	0	0	0	0	0	0	0	0	0
310	31	female	0	0	0	0	1	0	0	0	0	0	0	0	0	0
311	49	female	0	0	1	0	0	0	0	0	1	0	1	0	0	0
312	44	male	0	0	0	0	1	0	1	1	0	1	0	0	0	0
313	51	male	0	0	0	0	1	0	1	0	0	0	1	0	0	0
314	25	male	0	0	0	0	1	0	0	0	0	0	0	0	0	0
315	34	female	0	0	0	0	1	0	0	0	0	0	0	0	0	0
316	37	male	0	0	0	0	1	0	0	0	0	0	0	0	1	1
317	67	female	0	0	0	0	1	0	0	0	0	0	0	0	0	0
318	35	female	0	0	0	0	1	0	0	0	0	0	1	0	0	1
319	35	female	0	0	0	0	1	0	0	1	0	0	0	0	0	0
320	58	male	0	0	0	0	1	0	0	0	0	0	0	0	0	0
321	22	female	0	0	0	0	1	0	0	0	0	0	0	0	0	1
322	43	female	0	0	0	0	1	0	0	0	0	0	0	0	0	0
323	43	female	0	0	0	0	1	0	0	0	0	0	0	0	0	0
324	54	female	0	0	0	0	1	0	0	0	0	0	0	0	0	0
325	41	female	0	0	0	0	1	0	0	0	0	0	0	0	0	0
326	38	female	0	0	0	0	1	0	0	0	0	0	0	0	0	0
327	64	female	0	0	0	0	1	0	1	0	0	0	0	0	1	0
328	46	female	0	0	0	0	1	0	0	0	0	0	0	0	0	0
329	38	male	0	0	0	0	1	0	0	0	0	0	0	0	0	0
330	28	male	0	0	0	0	1	0	0	0	0	0	0	0	0	0
331	25	male	0	0	0	0	1	0	0	0	0	0	0	0	0	0
332	55	female	0	0	0	0	1	0	0	0	0	0	0	0	0	1
333	24	male	0	0	0	0	1	0	0	0	0	0	0	0	0	0
334	51	female	0	0	0	0	1	0	0	0	0	0	0	0	0	0
335	31	female	0	0	0	0	1	0	0	0	0	0	0	0	0	0
336	47	female	0	0	0	0	1	0	0	0	0	0	1	0	0	0
337	44	female	0	0	0	0	1	0	0	0	0	0	0	0	0	0
338	43	male	0	0	0	0	1	0	0	0	0	0	0	0	0	0
339	54	male	0	0	0	0	1	0	0	0	0	0	0	0	0	0
340	40	female	0	0	0	0	1	0	0	0	0	0	0	0	0	0
341	33	female	0	0	0	0	1	0	1	0	0	0	1	0	1	0
342	78	male	0	0	0	0	1	0	0	0	0	0	0	0	0	0
343	63	female	0	0	0	0	0	1	0	0	0	0	0	0	0	1
344	18	female	1	1	0	0	0	0	1	0	0	1	0	0	0	0
345	41	male	0	0	0	0	1	0	0	0	0	0	0	0	0	0
346	65	female	0	0	0	0	1	0	0	0	0	0	0	0	0	0
347	64	female	0	0	0	0	1	0	0	0	0	0	0	0	0	0
348	56	female	0	0	0	0	1	0	0	0	0	0	0	0	0	0
349	44	male	0	0	0	0	1	0	0	0	0	1	1	1	1	0
350	42	male	0	0	0	0	1	0	0	0	0	0	0	0	0	0
351	50	female	0	0	0	0	1	0	0	0	0	0	1	0	0	0
352	51	female	1	0	1	0	0	0	1	0	0	1	0	0	0	1
