# Supplementary material for: A machine learning approach for identification of gastrointestinal predictors for the risk of COVID-19 related hospitalization
Source: PeerJ. 2022 Mar 21;10:e13124. doi: 10.7717/peerj.13124 (PMC8944335; doi:10.7717/peerj.13124)
Supplement: Supplemental Information 4 — 1- in the means of “true” or “presnet” 0- in the means of “negative” or “not present” [file peerj-10-13124-s004.csv]

id	age	gender	Fever	Cough	Weakness	Cold	Contact	Other	New_or_Worsened	Diarrhea	Constipation	Abdominal_pain	Bloating	Nausea	Pyrosis	Long_term_PPI_usage
1	57	female	0	0	0	0	1	0	0	0	0	0	0	0	0	0
2	43	female	0	0	0	0	1	0	0	0	0	0	0	0	0	0
3	23	male	0	0	0	0	1	0	0	0	0	0	0	0	0	0
4	NA	female	1	0	0	0	0	0	0	0	0	0	0	0	0	0
5	37	male	0	1	1	1	0	0	0	0	0	0	0	0	0	0
6	19	male	0	1	0	0	0	0	0	1	0	0	0	0	0	0
7	29	female	0	0	1	0	0	0	0	0	0	0	0	0	0	0
8	18	female	0	0	0	0	1	0	0	0	0	0	0	0	0	0
9	50	male	0	1	1	1	0	0	0	0	0	0	0	0	0	0
10	38	female	1	1	0	0	0	0	0	0	0	0	0	0	0	0
11	25	female	1	0	1	0	0	0	0	1	0	0	0	0	0	0
12	46	female	1	0	0	0	0	0	0	0	0	0	0	0	0	0
13	52	female	0	0	0	0	1	0	0	0	0	0	1	0	0	0
14	32	male	0	0	0	0	1	0	0	0	0	0	0	0	0	0
15	32	male	0	1	0	0	0	0	0	0	0	0	0	0	0	0
16	53	female	0	0	0	0	1	0	0	0	0	0	0	0	0	0
17	41	female	0	0	0	0	1	0	1	0	0	0	0	1	0	0
18	31	female	0	0	0	0	1	0	0	0	0	0	0	0	0	0
19	12	male	0	1	0	0	0	0	0	0	0	0	0	0	0	0
20	56	female	0	0	0	0	1	0	0	0	0	0	0	0	0	0
21	33	female	0	0	0	0	1	0	0	0	0	0	0	0	0	0
22	63	female	0	0	0	0	0	1	0	0	0	0	0	0	0	0
23	44	female	0	1	0	0	0	0	1	1	0	0	0	0	0	0
24	61	female	1	1	1	1	0	0	0	0	0	0	0	0	0	0
25	74	male	1	1	1	0	0	0	0	0	0	0	0	0	0	0
26	46	female	0	1	0	1	0	0	0	0	0	0	0	0	0	0
27	47	female	1	0	0	0	0	0	0	0	0	0	0	0	0	0
28	30	male	0	0	0	0	1	0	0	0	0	0	0	0	0	0
29	18	male	0	0	0	0	0	1	0	0	0	0	0	0	0	0
30	39	female	0	0	1	1	0	0	1	0	0	1	0	1	0	0
31	72	female	1	0	0	0	0	0	0	0	0	0	0	0	0	0
32	45	female	1	0	1	0	0	0	0	0	0	0	0	0	0	0
33	48	male	0	1	1	0	0	0	1	1	0	0	1	0	0	0
34	34	female	0	0	0	0	1	0	0	0	0	0	0	0	0	0
35	27	male	0	0	1	0	0	0	0	0	0	0	0	0	0	0
36	29	female	1	1	1	0	0	0	1	1	0	0	0	1	1	0
37	38	female	0	0	0	0	1	0	0	0	0	0	0	0	0	0
38	22	female	1	1	0	0	0	0	1	1	0	1	0	1	0	0
39	24	male	1	1	1	0	0	0	0	0	0	0	0	0	0	0
40	41	male	1	1	0	1	0	0	0	0	0	0	0	0	0	0
41	88	male	0	0	0	0	1	0	1	0	0	1	0	0	0	0
42	33	female	0	0	0	0	0	1	0	0	0	0	0	0	0	0
43	65	female	1	1	0	0	0	0	0	1	0	1	0	0	0	0
44	40	female	0	0	0	1	0	0	1	0	0	0	1	0	0	0
45	37	female	1	1	1	1	0	0	1	0	0	0	0	1	0	0
46	37	male	1	0	1	0	0	0	0	0	0	0	0	0	0	0
47	42	female	0	0	0	0	1	0	0	0	0	0	0	0	0	0
48	32	male	0	1	0	1	0	0	0	0	0	0	0	0	0	0
49	19	female	1	0	1	1	0	0	0	0	0	0	0	0	0	0
50	18	female	0	0	0	0	1	0	1	0	0	0	0	1	0	0
51	31	female	0	0	0	0	1	0	0	0	0	0	0	0	0	0
52	52	female	0	0	0	0	1	0	1	0	0	0	0	1	0	0
53	45	male	0	1	0	0	0	0	0	0	0	0	0	0	0	0
54	35	male	0	0	0	0	1	0	1	1	0	1	0	0	0	0
55	44	female	1	1	1	1	0	0	1	1	0	0	0	0	0	0
56	51	female	0	0	0	0	1	0	0	0	0	0	0	0	0	0
57	56	male	0	0	0	0	1	0	0	0	0	0	0	0	0	0
58	75	female	0	0	0	0	1	0	0	0	0	0	0	0	0	0
59	31	female	0	0	0	0	1	0	0	0	0	0	0	0	0	0
60	56	female	0	0	0	0	1	0	0	0	0	0	0	0	0	0
61	39	female	0	1	1	1	0	0	1	1	0	1	1	1	0	1
62	28	female	0	1	0	0	0	0	0	0	0	0	0	0	0	0
63	50	male	1	1	1	0	0	0	0	0	0	0	0	0	0	0
64	34	female	0	0	1	0	0	0	0	0	0	0	0	0	0	0
65	45	female	0	0	0	0	1	0	0	0	0	0	0	0	0	0
66	36	female	0	0	0	0	1	0	0	0	0	0	0	0	0	0
67	61	female	0	0	0	0	1	0	0	0	0	0	0	0	0	0
68	38	female	1	1	1	1	0	0	1	1	0	1	1	0	0	0
69	56	female	0	0	0	0	1	0	0	0	0	0	0	0	0	0
70	46	male	0	0	0	0	1	0	0	0	0	0	0	0	0	0
71	33	male	1	1	1	1	0	0	1	1	0	1	0	0	0	0
72	66	male	0	0	0	0	1	0	0	0	0	0	0	0	0	0
73	36	female	1	0	1	1	0	0	0	0	0	0	0	0	0	0
74	40	female	0	0	0	1	0	0	1	0	1	0	0	0	0	0
75	38	female	0	1	1	1	0	0	1	1	0	1	0	0	0	0
76	39	female	0	0	0	0	1	0	0	0	0	0	0	0	0	0
77	39	male	0	0	0	0	1	0	0	0	0	0	0	0	0	0
78	45	male	1	1	1	1	0	0	0	0	0	0	0	0	0	0
79	54	female	1	0	1	0	0	0	1	0	0	1	0	1	0	0
80	28	male	1	0	1	0	0	0	0	0	0	0	0	0	0	0
81	32	male	1	1	1	1	0	0	0	0	0	0	0	0	0	0
82	46	female	1	1	1	1	0	0	0	0	0	0	0	0	0	0
83	21	male	1	1	1	0	0	0	1	0	0	1	0	1	0	0
84	25	female	1	0	0	1	0	0	1	0	0	0	0	1	0	0
85	47	female	0	0	0	0	1	0	0	0	0	0	0	0	0	0
86	50	male	0	0	0	0	1	0	0	0	0	0	0	0	0	0
87	42	male	1	0	0	0	0	0	0	0	0	0	0	0	0	0
88	43	female	0	0	0	0	1	0	0	0	0	0	0	0	0	0
89	49	female	0	0	0	0	1	0	0	0	0	0	0	0	0	0
90	52	male	0	0	0	0	1	0	1	0	0	0	0	0	1	1
91	53	female	0	0	0	0	1	0	1	0	0	1	0	1	0	0
92	65	female	0	1	1	1	0	0	0	0	0	0	0	0	1	0
93	37	female	0	0	0	0	1	0	1	1	0	0	0	0	0	0
94	51	female	1	1	1	1	0	0	1	0	0	0	0	1	0	0
95	34	female	0	0	0	0	1	0	1	1	0	0	0	0	0	0
96	22	female	0	0	0	0	1	0	0	0	0	0	0	0	0	0
97	36	female	0	0	0	0	1	0	0	0	0	0	0	0	0	0
98	26	female	0	0	0	0	1	0	0	0	0	0	0	0	0	0
99	64	male	1	1	1	0	0	0	0	1	0	0	0	0	0	0
100	46	female	0	1	0	0	0	0	1	1	0	1	0	0	0	0
101	60	male	1	0	0	0	0	0	1	1	0	1	0	0	0	0
102	39	female	0	0	0	0	1	0	1	1	0	0	0	0	0	0
103	41	female	0	1	0	0	0	0	0	0	0	0	0	0	0	0
104	26	female	0	1	1	1	0	0	1	0	0	0	0	1	1	0
105	63	male	0	0	0	0	1	0	0	0	0	0	0	0	0	0
106	27	female	0	0	0	0	1	0	1	0	1	0	1	0	0	0
107	42	female	0	0	0	0	1	0	1	1	0	0	0	1	0	0
108	68	female	0	0	0	0	1	0	0	0	0	0	0	0	0	0
109	44	female	0	0	0	0	1	0	1	0	0	0	0	1	0	0
110	32	female	0	0	0	0	1	0	0	1	0	0	0	0	0	0
111	50	female	0	0	0	0	1	0	0	0	0	0	0	0	0	1
112	70	male	0	0	0	0	1	0	1	1	0	0	0	0	0	0
113	40	male	1	0	0	0	0	0	0	1	0	0	0	0	0	0
114	29	male	0	0	0	0	0	1	0	0	0	0	0	0	0	0
115	40	female	1	1	1	1	0	0	1	1	0	0	0	0	0	0
116	27	male	1	1	0	0	0	0	0	0	0	0	0	0	0	0
117	59	male	1	0	0	0	0	0	1	1	0	0	0	0	0	0
118	44	male	0	0	0	0	0	1	0	0	0	0	0	0	0	0
119	42	female	0	0	0	0	1	0	0	0	0	0	0	0	0	0
120	52	female	1	1	0	1	0	0	0	0	0	0	0	0	0	1
121	49	female	0	0	0	0	1	0	0	0	0	0	0	0	1	0
122	27	male	0	0	0	0	1	0	0	0	0	0	0	0	0	0
123	27	female	1	0	1	1	0	0	0	0	0	0	0	0	0	0
124	34	female	0	0	0	0	1	0	0	0	0	0	0	1	0	0
125	18	male	0	0	0	0	1	0	0	0	0	0	0	0	0	0
126	61	male	1	0	1	0	0	0	1	1	0	0	0	0	0	0
127	55	female	0	0	0	0	1	0	1	0	0	0	0	1	0	0
128	27	female	1	1	1	1	0	0	1	0	0	1	0	0	0	0
129	52	female	1	1	1	0	0	0	1	0	0	1	0	0	0	0
130	64	male	1	1	0	0	0	0	1	1	0	0	0	0	0	1
131	28	male	0	0	0	0	1	0	0	0	0	0	0	0	0	0
132	42	male	1	1	1	0	0	0	0	0	0	0	0	0	0	0
133	29	female	0	0	0	0	0	1	0	0	0	0	0	0	0	0
134	26	female	0	1	1	0	0	0	1	0	0	0	0	1	0	0
135	21	female	0	0	0	0	1	0	1	0	0	0	0	1	0	0
136	52	female	0	0	0	0	1	0	0	0	0	0	0	0	0	0
137	19	male	1	1	0	1	0	0	1	1	0	0	0	0	0	0
138	52	female	0	0	0	0	1	0	0	0	0	0	0	0	0	0
139	32	male	0	1	1	0	0	0	0	0	0	0	0	0	0	0
140	38	male	1	0	0	0	0	0	0	0	0	0	0	0	0	0
141	45	female	0	0	0	0	1	0	0	0	0	0	0	0	0	0
142	23	female	0	0	0	0	1	0	0	0	0	0	0	0	0	0
143	45	female	0	0	0	0	1	0	1	1	0	0	0	0	0	0
144	52	female	0	0	0	0	1	0	0	0	0	0	0	0	1	0
145	48	female	0	0	0	0	1	0	0	0	0	0	0	0	0	0
146	18	male	0	0	0	0	1	0	0	0	0	0	0	0	0	0
147	35	male	0	0	0	0	1	0	0	0	0	0	0	0	0	0
148	54	female	1	1	1	1	0	0	1	0	0	1	0	0	0	0
149	60	male	0	0	0	0	1	0	0	0	0	0	0	0	0	0
150	58	female	0	0	0	0	1	0	0	0	0	0	0	0	0	0
151	39	female	0	1	0	0	0	0	0	0	0	0	0	0	0	0
152	58	female	0	0	0	0	1	0	0	0	0	0	0	0	0	0
153	36	male	0	0	0	0	1	0	0	0	0	0	0	0	0	0
154	45	female	0	0	0	0	1	0	0	0	0	0	0	0	0	0
155	45	male	0	0	0	0	1	0	0	0	0	0	0	0	0	0
156	67	male	0	0	0	0	1	0	0	0	0	0	0	0	0	1
157	33	male	0	0	0	0	1	0	1	1	0	0	0	0	0	0
158	55	male	0	0	0	0	1	0	0	0	0	0	0	0	0	1
159	28	male	0	0	0	0	1	0	0	0	0	0	0	0	0	0
160	63	male	1	1	0	0	0	0	1	1	0	0	0	0	0	0
161	33	male	0	0	0	0	1	0	0	0	0	0	0	0	0	0
162	21	male	0	0	0	0	1	0	0	0	0	0	0	0	0	0
163	36	female	0	0	0	0	1	0	0	0	0	0	0	0	0	0
164	33	female	0	0	0	0	1	0	0	0	0	0	0	0	0	0
165	52	female	0	0	0	1	0	0	0	0	0	0	0	0	0	0
166	42	female	0	1	0	1	0	0	0	0	0	0	0	0	0	0
